# Supplementary material for: Carnivore Contact: A Species Fracture Zone Delineated Amongst Genetically Structured North American Marten Populations (Martes americana and Martes caurina)
Source: Front Genet. 2020 Jul 13;11:735. doi: 10.3389/fgene.2020.00735 (PMC7370953; doi:10.3389/fgene.2020.00735)
Supplement: Supplementary file 1 [file Table_1.XLSX]

## Sheet: Individual Marten
			Field Data			Genetic Data
Individual	List of Samples	Region	Latitude	Longitude		#	Ma-1	Ma-2	Ma-3	Ma-5	Ma-8	Ma-11	Ma-14	Ma-15	Ma-18	Ma-19	Mer041	Mvis020	Ma-7	MP0055	MP0085	MP0227	Sex
N9-1-4	N9-1-4;	S Selkirks	49.2084	-116.862		17	210.215	168.168	133.133	252.256	124.128	104.104	192.198	190.190	153.157	207.211	132.134	154.154	199.199	102.104	121.127	110.116	M
N6-1-1	N6-1-1;	S Selkirks	49.3006	-116.978		17	210.210	172.174	133.133	252.256	128.128	102.104	188.198	190.190	153.155	207.209	132.136	156.156	199.201	102.104	121.121	110.110	M
N4-2-1	N4-2-1;	S Selkirks	49.4293	-116.945		17	210.216	168.172	133.133	252.254	128.128	102.102	184.189	190.192	147.155	205.211	132.132	156.156	199.199	104.104	121.123	110.112	M
N2-1-4	N2-1-4;	S Selkirks	49.5614	-116.862		17	210.210	172.172	133.133	252.256	122.124	100.104	189.198	190.190	147.147	205.209	134.134	156.156	199.199	102.104	121.121	112.114	M
N19-1-4	N19-1-4; N19-2-2;	S Selkirks	49.0797	-116.89		17	210.210	172.172	133.133	256.256	118.122	102.102	192.198	190.190	155.157	201.205	132.134	156.156	199.201	104.104	121.121	114.114	M
N15-1-10	N15-1-10;	S Selkirks	49.0962	-117.034		17	210.218	168.172	133.133	252.256	126.128	100.102	192.194	190.190	155.155	201.209	132.132	152.152	199.201	104.104	121.121	114.114	M
N11-2-1	N11-2-1;	S Selkirks	49.1783	-117.084		17	210.220	172.174	131.133	252.254	122.128	102.104	184.192	190.190	153.155	207.209	132.134	154.154	199.199	104.104	121.121	114.116	M
N1-2-4	N1-2-4;	S Selkirks	49.5419	-117.021		17	215.215	168.174	133.133	250.254	120.128	102.102	188.188	190.190	155.155	207.209	132.132	156.156	201.201	102.104	121.121	110.114	M
N1-1-4	N1-1-4;	S Selkirks	49.5419	-117.021		17	210.212	172.174	133.133	252.256	128.128	102.102	192.192	190.190	153.155	209.209	132.132	156.156	199.199	102.104	121.123	110.112	M
B25-2-2	B25-2-2;	S Selkirks	49.1118	-117.403		17	210.215	168.168	131.133	254.254	122.130	102.104	190.198	190.190	155.155	209.209	132.132	156.156	199.199	104.104	121.123	114.114	M
B22-1-1	B22-1-1;	S Selkirks	49.3801	-117.282		17	210.210	172.172	133.133	254.254	128.128	102.102	188.198	190.190	153.155	207.209	132.138	154.154	199.199	104.104	121.123	112.114	M
16CP330	16CP330;	Purcells	50.6262	-116.294		17	211.215	170.174	133.135	252.256	122.128	102.102	192.194	190.190	153.157	209.211	132.132	156.156	199.199	102.104	123.123	110.114	M
16CP313	16CP313;	Purcells	50.6045	-116.648		17	215.215	168.172	133.133	254.258	128.128	104.104	184.192	190.190	155.155	207.209	132.134	156.156	199.199	104.106	121.123	110.114	M
16CP292	16CP292;	Purcells	50.5278	-116.254		17	210.215	168.168	133.133	250.256	120.122	104.104	192.192	190.190	151.155	207.209	132.134	156.156	189.199	104.104	121.121	114.116	M
16CP270	16CP270;	Purcells	50.5293	-116.641		17	215.215	168.174	133.133	256.258	120.128	102.104	184.202	190.190	155.155	201.203	132.134	156.156	199.199	104.104	121.123	112.112	M
16CP247	16CP247;	Purcells	50.385	-116.217		17	212.218	168.168	133.133	254.256	120.128	102.104	192.198	190.190	153.157	207.209	132.132	154.154	199.199	104.104	121.121	110.114	M
16CP242	16CP242;	Purcells	50.4178	-116.401		17	218.218	168.174	133.133	254.260	120.122	102.102	190.192	190.192	149.155	207.209	132.132	154.154	199.199	104.104	121.121	110.112	M
16CP235	16CP235; 16CP279;	Purcells	50.4523	-116.518		17	212.220	174.174	133.133	256.258	128.132	102.104	184.184	190.190	149.155	209.211	130.132	156.156	197.197	102.104	123.123	110.116	M
16CP219	16CP219;	Purcells	50.3857	-116.606		17	216.218	168.174	133.133	252.256	120.128	102.104	189.192	190.192	153.155	201.207	132.132	156.156	199.199	104.104	121.121	110.112	M
16CP202	16CP202;	Purcells	50.3134	-116.071		17	212.215	168.172	133.133	256.256	124.128	102.102	184.188	190.192	153.157	207.209	130.130	156.156	199.199	104.104	121.123	112.114	M
16CP190	16CP190;	Purcells	50.3317	-116.23		17	215.218	168.168	133.133	250.250	120.124	102.104	184.198	190.190	155.157	205.209	132.134	154.154	199.199	104.104	121.121	110.112	M
16CP169	16CP169;	Purcells	50.3553	-116.619		17	215.215	168.174	133.133	250.252	128.128	104.104	188.188	190.192	155.157	209.211	132.134	156.156	199.201	104.108	121.121	110.114	M
16CP150	16CP150;	Purcells	50.3446	-116.818		17	210.215	170.172	131.133	252.256	122.128	102.104	192.192	190.190	153.155	207.209	132.134	152.152	199.199	104.104	121.121	112.114	M
16CP139	16CP139;	Purcells	50.2334	-116.344		17	210.212	168.174	133.133	252.256	120.128	102.102	188.189	190.190	155.157	209.209	132.134	156.156	199.199	104.106	121.121	112.112	M
16CP118	16CP118;	Purcells	50.2776	-116.633		17	215.220	168.168	133.133	252.252	128.128	104.104	192.200	190.190	155.157	207.209	132.134	156.156	199.199	104.104	121.121	112.114	M
16CP111	16CP111;	Purcells	50.2093	-116.735		17	212.218	170.172	133.133	252.254	124.128	102.104	198.198	190.192	155.157	209.209	130.134	156.156	199.199	104.104	121.121	112.114	M
16CP086	16CP086;	Purcells	50.1724	-116.322		17	215.215	168.168	131.131	256.256	120.128	104.108	192.192	190.190	153.155	207.209	132.132	156.156	199.199	104.104	121.125	110.112	M
16CP058	16CP058;	Purcells	50.1685	-116.687		17	215.216	168.176	131.133	252.254	120.128	104.104	188.192	190.190	153.153	201.209	132.134	156.156	199.201	102.102	123.123	112.112	M
16CP051	16CP051;	Purcells	50.1246	-116.77		17	215.216	172.174	133.133	256.256	120.126	102.104	188.188	190.190	153.157	201.209	132.134	156.156	199.201	102.104	121.121	112.114	M
16CP050	16CP050;	Purcells	50.0619	-116.13		17	212.215	168.170	133.133	250.254	120.124	102.104	192.198	190.190	153.157	207.207	134.134	156.156	199.199	104.104	121.121	114.114	M
16CP027	16CP027;	Purcells	50.0458	-116.597		17	215.216	170.174	133.133	250.252	120.120	104.104	192.198	190.190	155.155	201.207	130.134	156.156	201.201	104.104	121.121	112.114	M
16CP012	16CP012;	Purcells	50.0652	-116.739		17	212.218	168.170	133.133	252.256	120.120	102.104	190.194	190.192	153.157	207.207	132.132	156.156	199.199	104.104	121.121	112.114	M
15V263	15V263;	Valhallas	50.0832	-117.75		17	212.215	168.172	133.133	252.256	120.132	102.104	192.192	190.190	149.151	209.211	132.132	154.154	199.199	104.106	121.121	110.112	M
15V249	15V249;	Valhallas	49.9677	-117.493		17	215.215	172.172	133.133	252.254	120.128	102.102	192.192	190.192	153.157	209.209	130.132	154.154	199.201	102.102	121.121	116.116	M
15V240	15V240;	Valhallas	49.9521	-117.636		17	215.215	172.174	133.133	254.256	120.130	102.104	192.194	190.190	153.155	207.209	132.132	154.154	197.201	104.104	121.121	112.116	M
15V231	15V231;	Valhallas	49.9548	-117.705		17	212.215	172.172	133.133	254.254	122.132	104.104	188.192	190.190	155.163	209.209	132.132	152.154	199.199	104.104	121.123	112.112	F
15V215	15V215;	Valhallas	49.8663	-117.514		17	210.215	170.172	133.133	252.254	120.128	102.104	190.190	190.192	157.157	207.209	132.132	154.154	199.199	104.106	121.123	112.112	M
15V208	15V208;	Valhallas	49.8813	-117.624		17	210.215	170.172	133.133	254.256	120.120	102.104	188.190	190.190	153.155	209.209	130.132	152.152	197.199	104.106	121.121	112.114	M
15V201	15V201;	Valhallas	49.8636	-117.767		17	215.215	170.172	133.133	252.254	122.132	102.102	188.194	190.192	155.155	209.209	132.132	154.154	199.199	102.104	121.121	112.112	M
15V192	15V192;	Valhallas	49.9185	-117.892		17	212.212	168.172	133.133	252.254	120.132	104.104	192.194	190.190	149.155	205.209	130.132	154.154	199.199	104.104	121.123	114.116	F
15V179	15V179;	Valhallas	49.79	-117.594		17	212.215	168.172	133.133	252.256	130.132	102.102	190.192	190.190	149.151	209.209	130.132	154.154	197.199	104.104	121.123	112.114	M
15V157	15V157;	Valhallas	49.7998	-117.727		17	215.215	172.174	131.133	252.252	120.120	102.102	190.192	190.190	153.153	209.209	132.132	152.152	189.199	102.102	121.121	114.116	M
15V125	15V125;	Valhallas	49.7778	-117.986		17	212.215	168.172	133.133	256.256	120.132	102.104	190.198	190.190	157.163	209.209	130.132	154.154	199.201	104.104	121.123	112.114	M
15V104	15V104;	Valhallas	49.6923	-117.588		17	206.218	172.172	133.133	254.254	120.122	102.104	190.198	190.190	151.157	209.209	132.132	154.154	197.199	102.104	121.123	112.112	M
15V082	15V082;	Valhallas	49.6317	-117.637		17	212.215	172.172	133.133	252.252	120.132	104.104	192.194	190.190	157.157	203.207	132.132	154.154	199.199	104.106	121.121	114.114	M
15V064	15V064;	Valhallas	49.6461	-118.026		17	212.216	172.174	133.133	252.254	120.126	100.104	192.194	190.190	155.157	209.211	132.132	154.154	199.199	102.106	121.121	112.114	M
15V042	15V042;	Valhallas	49.5063	-117.815		17	210.210	170.174	133.133	252.254	120.120	104.104	192.194	190.190	155.157	209.209	132.136	156.156	197.201	104.104	123.123	114.114	M
15SM002	15SM002;	S Monashees	49.2587	-117.823		17	210.215	168.174	131.133	252.254	124.128	104.104	184.192	190.190	149.157	207.209	130.134	156.156	201.201	104.104	121.121	110.110	M
15SM001	15SM001;	S Monashees	49.1357	-117.812		17	210.215	168.172	133.133	252.254	128.130	102.104	192.200	190.190	153.153	201.209	132.144	154.156	199.201	104.104	121.123	112.114	F
14CS606	14CS606;	C Selkirks	50.6441	-117.778		17	206.210	172.174	133.133	252.254	128.128	102.104	196.196	190.190	155.155	207.209	132.134	154.154	199.201	104.106	121.123	110.110	F
14CS554	14CS554;	C Selkirks	50.5076	-117.277		17	215.222	168.172	133.133	252.252	122.122	104.104	192.202	190.190	149.161	209.211	130.132	156.156	189.189	102.104	121.123	112.116	M
14CS532	14CS532;	C Selkirks	50.4831	-117.577		17	210.222	172.174	133.133	252.256	120.122	102.104	192.202	190.192	151.157	207.209	132.132	154.154	189.199	102.102	121.123	110.110	M
14CS519	14CS519;	C Selkirks	50.5057	-117.757		17	215.222	172.172	133.133	256.256	122.128	104.104	192.192	190.192	149.157	201.207	132.132	154.154	197.199	102.104	121.123	112.112	M
14CS476	14CS476;	C Selkirks	50.414	-117.467		17	210.215	172.174	133.133	252.252	122.128	104.104	192.192	190.190	151.157	207.209	132.132	154.154	197.199	102.104	121.123	110.116	M
14CS458	14CS458;	C Selkirks	50.4371	-117.695		17	212.220	172.172	133.133	252.254	120.122	104.104	192.192	190.192	149.155	201.209	130.132	156.156	189.199	102.108	121.121	110.114	M
14CS450	14CS450;	C Selkirks	50.2968	-117.117		17	215.215	172.174	133.133	250.254	120.124	104.104	188.192	190.192	149.155	207.209	132.132	156.156	189.199	102.104	121.123	112.112	M
14CS449	14CS449;	C Selkirks	50.3505	-117.242		17	212.220	172.172	133.133	252.256	120.126	102.104	192.192	190.192	149.161	209.209	130.134	152.152	199.199	104.106	121.123	110.114	M
14CS439	14CS439;	C Selkirks	50.338	-117.386		17	215.224	168.172	133.133	252.252	120.126	102.104	184.192	190.192	149.155	201.207	130.132	152.156	199.199	104.104	121.123	112.114	M
14CS434	14CS434;	C Selkirks	50.3522	-117.513		17	210.217	172.174	133.133	252.256	128.132	104.106	188.190	190.190	149.157	207.209	132.132	156.156	189.199	104.104	121.121	112.114	M
14CS418	14CS418;	C Selkirks	50.2758	-117.274		17	210.212	168.174	133.133	252.254	124.124	102.104	184.192	190.190	149.151	209.209	130.130	152.154	199.201	104.106	123.123	112.114	F
14CS373	14CS373;	C Selkirks	50.1926	-117.096		17	212.212	170.170	133.133	254.256	120.120	104.104	192.196	190.192	151.151	201.209	134.134	152.152	197.199	102.108	121.123	112.114	M
14CS290	14CS290;	C Selkirks	50.1433	-117.562		17	210.215	168.172	133.133	254.256	120.124	102.102	184.192	190.192	153.155	201.209	132.132	154.154	197.197	102.102	121.123	110.114	M
14CS286	14CS286;	C Selkirks	50.0486	-116.994		17	216.222	172.174	133.133	252.252	120.122	104.104	184.192	190.192	155.155	207.209	132.132	156.156	199.199	102.104	121.121	112.112	M
14CS284	14CS284;	C Selkirks	50.0942	-117.065		17	222.224	172.174	133.133	252.252	120.124	104.104	184.184	190.192	153.155	207.209	132.132	156.156	199.199	106.108	121.123	112.114	M
14CS261	14CS261;	C Selkirks	50.0466	-117.203		17	215.216	168.174	133.133	250.252	120.132	104.104	192.192	190.190	157.157	201.209	132.132	152.152	197.199	102.104	121.121	110.116	M
14CS246	14CS246;	C Selkirks	49.9521	-116.948		17	210.222	172.174	133.133	250.252	122.132	102.104	192.192	190.192	153.157	207.209	132.134	154.154	199.199	102.104	121.123	110.114	F
14CS241	14CS241;	C Selkirks	49.9959	-117.058		17	210.224	170.172	133.133	252.254	120.120	102.102	192.192	190.192	155.157	211.211	130.134	156.156	199.199	104.108	121.125	114.114	F
14CS209	14CS209;	C Selkirks	49.9341	-117.282		17	210.215	174.176	133.133	252.252	122.122	102.104	184.192	190.192	155.157	201.209	130.132	156.156	199.199	102.102	121.125	112.114	M
14CS207	14CS207;	C Selkirks	49.8745	-116.984		17	210.214	174.176	133.133	256.256	120.122	100.104	184.188	190.190	155.157	207.207	132.134	154.154	199.199	104.104	121.125	110.114	M
14CS197	14CS197;	C Selkirks	49.8352	-116.945		17	212.215	172.174	133.133	252.254	122.130	104.104	184.190	190.190	155.157	207.209	132.132	154.156	199.201	102.104	121.121	114.114	F
14CS188	14CS188;	C Selkirks	49.8785	-117.119		17	210.210	172.172	133.133	252.260	120.130	102.104	190.194	192.192	151.155	209.209	132.132	156.156	187.199	102.104	121.123	112.112	M
14CS182	14CS182;	C Selkirks	49.8737	-117.228		17	212.222	172.176	131.133	250.252	120.122	100.104	184.192	190.190	149.163	201.209	132.132	156.156	199.199	102.102	121.121	112.114	M
14CS171	14CS171;	C Selkirks	49.877	-117.349		17	210.210	170.174	133.133	254.260	122.124	104.104	192.194	190.190	149.157	207.209	132.144	154.154	187.197	102.106	123.123	112.114	M
14CS151	14CS151;	C Selkirks	49.7641	-117.029		17	210.212	168.170	133.133	252.252	120.124	100.104	192.192	190.192	155.157	209.209	130.132	156.156	197.199	104.104	121.123	112.114	M
14CS138	14CS138;	C Selkirks	49.7802	-117.211		17	210.222	172.174	133.133	252.254	120.128	102.104	192.192	188.192	153.155	209.209	132.132	156.156	187.199	104.104	121.121	114.114	M
14CS127	14CS127;	C Selkirks	49.7778	-117.325		17	210.215	174.176	133.133	252.254	120.120	102.104	192.196	190.192	155.155	207.209	130.132	154.156	199.201	102.104	121.123	110.110	F
14CS084	14CS084;	C Selkirks	49.6758	-117.061		17	210.215	168.168	133.133	250.250	120.122	104.104	188.192	190.190	149.157	209.209	132.132	156.156	187.197	102.106	121.127	114.114	M
14CS041	14CS041;	C Selkirks	49.696	-117.316		17	210.210	168.170	133.133	252.254	120.120	102.104	192.202	190.190	149.151	209.209	132.132	152.154	199.201	104.104	123.125	110.112	F
13SP335	13SP335;	Purcells	49.9339	-116.138		17	215.215	172.174	131.133	252.256	122.126	104.104	198.198	190.190	155.157	207.209	132.132	156.156	189.199	102.104	121.121	110.114	M
13SP260	13SP260;	Purcells	49.765	-116.742		17	215.220	174.174	133.133	252.254	120.124	104.104	188.188	190.192	157.157	203.207	132.134	156.156	199.199	104.104	121.121	112.114	F
13SP254	13SP254;	Purcells	49.7075	-116.199		17	210.210	172.174	133.133	252.254	120.128	104.104	190.192	190.190	157.157	201.209	132.132	156.156	199.199	104.104	121.121	112.116	M
13SP246	13SP246;	Purcells	49.5901	-116.398		17	215.220	168.174	133.133	252.264	120.128	102.106	192.196	190.190	149.157	209.209	132.132	156.156	199.201	104.104	121.121	110.112	M
13SP225	13SP225;	Purcells	49.4798	-116.154		17	210.212	168.168	133.133	250.252	120.120	102.102	194.198	190.190	153.157	205.207	130.132	156.156	189.199	102.104	121.121	110.114	M
13SP204	13SP204;	Purcells	49.4265	-116.57		17	212.215	168.168	133.133	250.258	122.128	104.104	192.198	190.192	153.157	205.207	132.134	152.156	199.201	104.104	121.123	110.112	F
13SP193	13SP193;	Purcells	49.3614	-116.235		17	217.220	168.174	133.133	250.252	120.128	104.106	184.194	190.192	157.157	207.207	132.134	152.152	199.199	102.104	121.123	114.114	M
13SP159	13SP018; 13SP159;	Purcells	49.2262	-116.562		17	210.215	168.170	133.133	256.264	120.124	104.104	184.194	190.192	155.155	207.207	132.132	156.156	199.199	104.104	121.123	110.114	M
13SP113	13SP113;	Purcells	49.9339	-116.138		17	215.215	172.174	131.133	252.256	126.128	104.104	192.198	190.190	151.155	203.207	132.132	152.152	189.199	104.104	121.121	110.110	M
13SP111	13SP111;	Purcells	49.9398	-116.19		17	212.215	168.174	133.133	256.260	120.120	104.104	190.194	190.192	157.157	207.209	132.134	156.156	199.199	104.104	121.125	112.112	M
13SP110	13SP110;	Purcells	49.9455	-116.359		17	215.215	174.174	133.133	254.264	120.126	102.104	188.190	190.192	155.157	205.209	132.138	156.156	199.199	102.104	121.121	110.114	M
13SP097	13SP097; 13SP302;	Purcells	49.8263	-116.151		17	215.215	168.170	133.133	252.256	122.124	102.104	190.198	190.190	155.157	207.209	134.136	156.156	199.199	104.104	121.121	110.112	M
13SP088	13SP088;	Purcells	49.8827	-116.35		17	215.220	168.172	133.133	252.252	120.126	100.104	188.194	190.192	157.157	205.209	130.134	154.154	199.199	104.104	121.121	110.114	M
13SP080	13SP080;	Purcells	49.8937	-116.688		17	212.220	168.168	133.133	250.256	120.128	102.104	188.190	190.190	153.155	205.207	132.132	156.156	199.199	104.104	121.121	112.112	F
13SP075	13SP075; 13SP282;	Purcells	49.777	-116.24		17	212.220	172.172	133.133	250.250	120.128	102.104	184.190	190.190	153.157	203.207	130.132	156.156	199.199	104.104	123.123	110.110	M
13SP070	13SP070;	Purcells	49.765	-116.742		17	215.215	174.174	133.133	254.254	120.120	100.104	184.188	192.192	153.157	203.205	130.134	156.156	199.199	104.104	121.121	110.112	M
13SP059	13SP059;	Purcells	49.4798	-116.154		17	212.224	168.168	133.133	250.254	120.126	102.104	192.194	190.190	153.157	205.209	132.132	156.156	189.199	104.104	121.123	110.112	M
13SP057	13SP057;	Purcells	49.4774	-116.329		17	210.210	168.174	133.133	252.256	120.124	104.104	184.194	190.192	155.157	207.207	132.134	156.156	189.199	104.104	123.123	112.114	M
13SP052	13SP052;	Purcells	49.3878	-116.298		17	212.215	174.176	133.133	252.252	128.128	104.104	188.190	190.190	153.155	207.209	130.132	156.156	199.199	102.104	121.123	110.114	F
13SP043	13SP043;	Purcells	49.3614	-116.235		17	210.210	168.174	133.133	252.264	126.128	102.106	192.194	190.190	155.157	205.209	130.132	152.156	189.199	102.104	121.121	110.114	F
13SP086	13SP086;	Purcells	49.9009	-116.476		17	210.215	174.174	133.133	252.256	122.128	102.104	192.198	190.192	153.157	201.207	132.134	156.156	199.199	104.104	121.123	110.112	M
13SP333	13SP333;	Purcells	49.9455	-116.359		17	220.220	168.168	131.133	252.256	126.128	102.102	192.198	190.192	155.157	205.207	132.134	156.156	199.201	104.106	123.123	112.116	M
14CS428	14CS428;	C Selkirks	50.3526	-117.734		17	210.215	170.172	133.133	250.254	120.124	104.104	184.192	190.190	149.149	207.209	132.134	156.156	189.189	104.104	121.123	110.112	M
14CS493	14CS493;	C Selkirks	50.4116	-117.126		17	210.210	174.174	133.133	252.256	120.120	104.104	190.192	192.192	155.157	207.209	132.132	152.152	199.199	102.106	121.121	114.114	M
14CS604	14CS604;	C Selkirks	50.5812	-117.551		17	215.222	168.168	133.133	252.254	120.124	102.104	192.202	190.190	155.155	209.209	132.132	154.154	201.201	104.104	121.123	112.112	M
15V057	15V057;	Valhallas	49.4913	-117.65		17	215.215	174.174	133.133	254.254	120.122	102.102	188.198	190.190	157.157	209.211	130.132	152.152	199.199	102.106	121.123	110.112	M
15V102	15V102;	Valhallas	49.7183	-117.754		17	216.216	172.174	133.133	254.254	120.120	104.104	190.192	190.190	151.163	207.207	132.136	156.156	199.201	104.106	121.121	110.112	M
N7-2-1	N7-2-1;	S Selkirks	49.2686	-117.043		16	210.215	174.174	133.133	252.254	128.128	104.106	184.198	190.190	155.157	209.209	132.132	156.156	199.199	104.104	121.123	114.114	U
13SP063	13SP063;	Purcells	49.6103	-116.714		16	215.220	174.174	133.133	254.254	120.124	00.104	184.188	190.192	153.153	203.207	134.134	154.156	199.199	104.104	121.121	112.114	F
14CS023	14CS023;	C Selkirks	49.6213	-117.474		16	22.222	172.174	133.133	254.256	120.128	102.106	188.192	190.190	155.155	209.209	132.132	156.156	199.201	104.106	121.121	110.114	F
14CS112	14CS112;	C Selkirks	49.7238	-116.946		16	210.210	172.174	133.133	252.254	120.128	100.104	190.196	190.192	155.157	207.209	132.138	154.154	199.199	102.104	121.123	112.112	U
14CS454	14CS454;	C Selkirks	50.4104	-117.753		16	210.216	168.170	133.133	252.252	118.126	102.108	192.198	190.190	157.161	207.09	130.132	156.156	199.199	106.106	121.123	112.112	M
14CS586	14CS586;	C Selkirks	50.6205	-117.688		16	15.215	168.168	133.133	256.256	120.128	104.104	192.196	190.190	151.157	207.209	132.134	154.154	199.201	104.104	121.121	114.114	M
16SS004	16SS004;	S Selkirks	49.3305	-117.265		16	210.210	172.174	133.133	252.256	118.128	104.104	184.198	190.190	155.155	209.211	132.134	156.156	199.201	102.104	121.123	114.114	U
W90CV2	W90CV2;	Cabinets	48.0714	-115.857		17	210.210	168.170	133.133	252.252	120.124	102.102	184.190	190.192	153.155	207.207	130.132	156.156	201.201	104.104	121.121	112.114	M
W81JV2	W81JV2;	Cabinets	48.2444	-115.958		17	215.220	168.172	133.133	258.258	124.126	998.104	188.190	190.190	151.153	201.209	134.134	152.156	199.199	102.102	121.121	114.116	F
W7BV3	W7BV3;	Purcells	48.8194	-116.06		17	212.220	170.174	131.133	252.256	120.128	102.104	190.194	192.192	155.155	209.209	132.134	156.156	199.199	102.106	121.121	110.110	M
W78AV2	W78AV2;	Cabinets	48.0952	-115.932		17	218.220	172.174	133.133	252.252	120.128	100.104	184.190	190.190	147.147	203.209	130.132	154.154	199.199	102.102	121.121	114.116	M
W73DV2	W73DV2; W74LV2;	Cabinets	48.245	-116.105		17	212.215	168.168	133.133	250.252	128.128	998.102	184.190	192.192	153.153	203.209	130.132	156.156	199.199	104.104	121.121	110.114	M
W72CV2	W72CV2;	Cabinets	48.1913	-116.096		17	211.215	172.172	133.133	250.264	118.124	102.104	198.198	190.190	153.155	201.209	134.134	152.156	187.199	104.106	121.121	110.112	F
W6EV2	W6EV2;	Purcells	48.8962	-116.049		17	210.212	168.174	131.133	252.252	120.124	102.104	192.194	190.192	153.155	207.207	132.132	152.156	199.199	104.104	121.121	112.114	F
W6AV2	W6AV2;	Purcells	48.8962	-116.049		17	211.220	174.174	133.133	252.254	122.128	102.104	184.188	192.192	155.155	207.209	130.132	156.156	199.199	104.106	121.121	112.112	M
W68BV2	W68BV2;	Cabinets	48.339	-116.248		17	210.220	172.174	133.133	250.252	120.128	102.102	188.198	192.192	153.157	209.209	132.134	156.156	199.199	102.104	121.121	114.116	M
W60DV2	W60DV2;	S Selkirks	48.6356	-116.488		17	210.220	168.172	131.131	252.252	118.128	102.104	190.192	192.192	147.157	207.209	132.132	156.156	199.201	104.104	121.121	114.114	M
W57AV2	W57AV2;	S Selkirks	48.5827	-116.612		17	210.210	168.170	131.133	252.254	128.128	100.102	188.192	190.190	149.155	209.209	132.132	156.156	199.199	104.104	123.123	114.114	M
W56AV2	W56AV2;	S Selkirks	48.5573	-116.612		17	215.215	168.168	131.133	252.252	120.128	102.104	184.192	190.190	155.157	207.209	132.134	156.156	199.199	104.104	121.125	114.114	M
W50AV2	W50AV2;	Joe	47.0453	-115.349		17	202.215	170.172	133.137	266.266	122.124	100.100	194.198	190.190	153.153	209.211	132.136	156.156	185.189	106.106	131.133	114.118	M
W45EV2	W45EV2;	S Selkirks	48.7712	-116.614		17	210.215	172.174	133.133	252.252	122.128	102.104	192.192	190.190	147.155	205.209	132.132	154.156	199.199	102.106	121.121	112.112	M
W42IV2	W42IV2;	S Selkirks	48.6732	-116.546		17	210.212	168.170	133.133	252.252	122.124	102.104	184.198	190.190	155.157	201.209	132.134	156.156	189.199	104.104	121.121	114.114	M
W32KV2	W32KV2;	Cabinets	48.4727	-116.14		17	212.215	172.172	133.133	252.256	124.124	104.104	184.194	190.192	149.153	201.209	130.134	156.156	199.199	102.104	121.121	110.110	M
W29AV2	W29AV2;	S Selkirks	48.8032	-116.601		17	210.215	168.174	131.133	254.254	120.122	104.106	192.198	190.190	153.155	201.211	134.134	154.154	199.201	104.104	121.123	112.112	M
W28DV2	W28DV2;	S Selkirks	48.9212	-116.514		17	210.210	168.170	133.133	252.254	122.122	102.104	198.198	190.192	155.157	205.209	132.132	156.156	199.199	102.104	121.121	112.114	M
W27AV3	W27AV3;	S Selkirks	48.9192	-116.681		17	210.215	168.174	133.133	252.252	126.128	102.102	190.194	190.192	151.153	207.209	132.132	152.152	199.199	102.104	121.121	114.114	F
W25AV2	W25AV2;	S Selkirks	48.8137	-116.617		17	210.220	168.168	133.133	252.254	122.128	102.102	190.192	190.190	155.155	201.209	134.134	154.156	189.201	104.104	121.129	114.114	F
W21AV2	W21AV2;	S Selkirks	48.8219	-116.696		17	210.220	168.170	131.133	252.254	124.126	104.104	192.198	190.190	153.153	209.211	132.132	156.156	199.199	102.104	121.121	112.114	M
W20AV4	W20AV4;	S Selkirks	48.8779	-116.719		17	210.220	168.168	131.133	250.252	128.128	104.104	192.192	190.190	155.155	201.205	132.132	156.156	199.199	104.104	121.121	110.112	F
W1BV4	W1BV4;	Cabinets	48.4828	-116.237		17	215.220	168.172	133.133	252.252	124.128	104.104	192.194	192.192	153.155	209.211	132.132	156.156	199.199	102.106	121.121	112.114	M
W17AV2	W17AV2;	Purcells	48.7747	-116.058		17	190.210	168.174	133.133	252.258	122.124	104.104	192.198	190.190	155.155	201.207	132.144	156.156	189.189	102.104	121.123	110.114	M
W14AV2	W14AV2;	Purcells	48.8843	-116.124		17	190.212	174.174	133.133	252.266	120.128	100.102	192.194	190.190	155.157	207.207	130.132	154.156	199.199	104.106	121.121	112.114	F
W13AV2	W13AV2;	Purcells	48.9549	-116.109		17	210.212	168.174	133.133	250.258	122.122	102.104	184.194	190.190	153.155	207.209	132.132	154.156	189.199	104.104	121.121	110.110	F
ScotchmanV1A	ScotchmanV1A;	Cabinets	48.186	-116.091		17	190.210	172.172	133.133	250.258	118.124	102.104	198.198	190.190	153.153	201.211	132.138	160.160	187.201	104.106	121.125	110.118	M
N16DV3	N16DV3;	S Selkirks	49.1035	-116.868		17	210.210	172.174	133.133	252.252	120.128	102.104	190.194	190.190	155.157	201.205	134.134	156.156	189.199	104.104	121.123	114.116	M
N15FV2	N15FV2;	S Selkirks	49.0971	-117.02		17	210.218	168.172	133.133	252.256	128.128	102.104	184.192	190.190	155.155	201.207	132.132	152.156	199.201	104.104	121.123	114.116	F
KeelerV2F	KeelerV2F;	Cabinets	48.3141	-116.08		17	210.212	168.172	133.133	252.256	124.126	998.104	188.188	190.192	153.155	201.207	132.134	152.158	199.199	102.104	121.121	110.114	F
FC97EV2	FC97EV2;	S Selkirks	48.9941	-116.879		17	220.220	170.174	133.137	254.254	124.128	102.104	192.192	190.192	155.155	209.211	132.132	154.156	199.201	102.104	121.125	114.114	F
FC96BV2	FC96BV2;	S Selkirks	48.927	-116.89		17	210.215	174.174	133.133	252.252	124.128	104.104	190.192	190.192	147.157	207.207	132.132	154.156	199.201	104.104	121.123	114.114	F
FC898AV2	FC898AV2;	S Selkirks	48.4637	-116.663		17	210.210	168.168	133.133	252.254	122.128	104.106	188.198	190.190	153.155	209.209	132.134	156.156	189.189	104.104	121.121	112.112	M
FC896BV2	FC896BV2;	S Selkirks	48.3592	-116.656		17	190.220	170.172	133.133	250.252	126.128	104.104	192.198	190.192	153.155	207.209	132.132	156.156	199.201	102.102	121.121	112.114	M
FC895AV2	FC895AV2;	S Selkirks	48.3164	-116.604		17	210.210	168.174	131.133	254.254	120.122	104.106	192.194	190.190	149.153	201.209	132.132	156.156	199.201	104.104	121.121	112.112	F
FC67CV2	FC67CV2;	S Selkirks	48.8804	-117.002		17	215.215	168.172	133.133	252.254	124.128	100.104	188.194	190.190	155.157	207.209	134.138	156.156	197.201	104.104	121.121	114.114	M
FC65CV2	FC65CV2;	S Selkirks	48.8073	-117.015		17	210.220	168.168	133.133	252.252	118.122	100.104	192.194	190.190	147.147	209.209	132.134	152.156	199.201	104.104	121.121	112.114	F
FC63BV2	FC63BV2;	S Selkirks	48.7195	-116.991		17	210.210	168.172	133.133	252.256	118.118	102.104	188.188	190.190	155.157	209.209	130.132	152.152	199.201	102.104	121.121	112.116	M
FC62AV2	FC62AV2;	S Selkirks	48.6843	-117.021		17	215.215	168.170	133.133	254.256	118.128	104.104	192.198	190.190	147.155	207.209	132.132	156.156	199.201	104.104	125.125	114.114	M
FC53DV2	FC53DV2;	S Selkirks	48.9677	-117.11		17	210.220	168.172	131.133	252.254	124.128	102.104	192.192	190.190	147.155	205.205	132.132	156.156	201.201	104.104	121.129	112.114	M
FC51GV2	FC51GV2;	S Selkirks	48.9023	-117.083		17	216.216	172.172	133.133	252.252	124.128	100.104	188.198	190.190	157.157	209.209	132.132	152.156	199.199	104.106	121.129	114.116	F
FC50EV2	FC50EV2;	S Selkirks	48.8302	-117.068		17	210.220	168.172	133.133	252.254	122.128	102.104	194.198	190.190	153.157	207.209	132.138	154.154	199.199	102.104	121.123	110.114	M
FC35DV2	FC35DV2;	S Selkirks	48.8803	-117.149		17	210.212	168.174	131.133	252.254	120.128	104.104	190.194	190.190	155.157	207.209	130.134	154.154	199.199	104.104	121.123	112.114	M
FC33HV2	FC33HV2;	S Selkirks	48.8174	-117.129		17	215.216	168.174	133.133	252.256	122.128	102.104	190.192	190.190	155.157	207.209	132.132	156.156	199.201	104.104	121.129	114.114	M
FC31AV2	FC31AV2;	S Selkirks	48.6985	-117.16		17	210.215	168.172	133.133	252.254	118.122	104.104	198.198	190.190	155.155	207.209	132.134	156.156	199.199	104.104	123.125	110.114	M
FC28EV2	FC28EV2;	S Selkirks	48.6011	-117.095		17	210.220	168.174	133.133	250.252	124.128	102.102	198.198	190.190	157.157	207.211	134.134	154.154	189.199	102.104	123.123	114.116	M
FC25EV2	FC25EV2;	S Selkirks	48.437	-117.139		17	190.210	168.172	133.133	252.252	122.124	104.104	192.194	190.190	153.153	209.211	130.132	152.152	199.199	102.102	121.125	112.112	M
FC19CV2	FC19CV2;	S Selkirks	48.8737	-117.193		17	210.210	170.170	133.133	252.256	118.128	102.102	192.198	190.190	149.153	207.209	132.138	152.152	199.199	102.104	121.121	114.116	M
FC1843AV2	FC1843AV2;	Joe	47.0548	-115.113		17	190.190	172.172	137.137	252.258	124.126	100.104	198.204	190.190	153.153	209.211	130.132	160.160	187.189	106.106	125.125	118.120	M
FC1786EV2	FC1786EV2;	Joe	47.065	-115.285		17	190.192	176.178	133.137	258.258	126.126	100.100	198.198	190.192	153.153	209.213	132.136	160.160	187.189	106.106	125.133	118.118	M
FC1743IV2	FC1743IV2;	Joe	47.1705	-115.344		17	204.204	172.174	133.139	258.264	122.126	100.100	198.198	190.190	147.153	207.207	132.140	160.160	187.189	106.106	125.127	114.118	F
FC1742HV2	FC1742HV2;	Joe	47.135	-115.315		17	190.204	172.172	133.133	260.268	126.126	100.100	194.196	190.190	153.153	209.209	134.144	158.158	187.189	106.106	129.135	118.118	M
FC1741FV2	FC1741FV2;	Joe	47.0641	-115.321		17	190.192	172.172	133.137	258.266	126.126	100.100	198.202	190.190	147.153	209.211	132.138	160.160	187.189	106.106	125.125	116.118	M
FC1739GV2	FC1739GV2;	Joe	47.0144	-115.329		17	190.204	172.172	133.137	258.270	122.130	100.100	198.202	190.190	153.153	209.211	138.140	160.160	185.187	106.106	131.135	114.122	M
FC172AV2	FC172AV2;	S Selkirks	48.847	-116.468		17	210.210	168.172	133.133	252.252	120.124	100.102	194.198	190.192	153.157	209.209	132.132	152.152	189.199	104.104	121.121	110.112	M
FC169AV2	FC169AV2;	S Selkirks	48.7383	-116.458		17	210.210	168.174	133.133	252.256	122.126	102.104	194.198	190.192	151.155	207.209	132.132	154.154	189.199	102.102	121.123	110.112	M
FC1695BV2	FC1695BV2;	Joe	47.2453	-115.394		17	190.190	172.172	133.137	258.258	126.126	100.102	198.198	190.190	153.153	209.209	134.136	158.158	185.189	106.106	125.125	118.118	M
FC1690EV2	FC1690EV2;	Joe	47.0501	-115.352		17	206.206	170.176	133.137	258.260	124.130	100.100	198.198	190.190	147.153	207.211	134.138	156.156	189.189	106.106	125.125	116.120	M
FC164AV2	FC164AV2;	S Selkirks	48.8468	-116.555		17	210.215	174.174	131.133	252.252	124.128	102.108	194.198	190.192	153.157	205.207	132.132	156.156	189.201	104.104	121.123	114.114	F
FC1640HV2	FC1640HV2;	Joe	47.0652	-115.432		17	190.204	172.176	137.137	264.266	124.126	100.100	198.204	190.192	153.153	209.211	138.138	160.160	185.187	106.106	125.133	118.118	M
FC163HV2	FC163HV2;	S Selkirks	48.7966	-116.519		17	215.220	168.174	131.131	252.254	124.128	102.104	192.194	190.192	147.153	201.211	132.136	156.156	201.201	104.104	121.121	114.114	M
FC161DV2	FC161DV2;	S Selkirks	48.723	-116.536		17	210.220	168.172	131.133	252.254	128.128	102.104	192.192	190.192	147.157	207.211	132.134	152.152	199.201	104.104	121.121	114.114	M
FC15AV2	FC15AV2;	S Selkirks	48.7302	-117.198		17	210.210	168.172	133.133	252.256	118.128	100.104	184.196	190.190	147.155	209.211	132.134	152.152	199.201	104.104	123.123	114.116	F
FC1592DV2	FC1592DV2;	Joe	47.1675	-115.509		17	204.204	176.176	133.137	258.266	122.124	100.100	202.204	190.190	147.153	207.211	132.136	160.160	189.189	106.112	125.135	118.118	M
FC1588DV2	FC1588DV2;	Joe	46.9954	-115.512		17	190.204	176.178	133.133	258.260	122.124	100.100	198.204	190.190	153.153	209.209	134.138	158.160	189.189	106.106	125.135	118.118	F
FC1544CV2	FC1544CV2;	Joe	47.2663	-115.565		17	190.206	170.176	133.133	258.260	122.124	100.100	198.202	190.190	153.153	207.209	132.140	160.160	187.189	106.106	125.135	118.122	M
FC1542IV2	FC1542IV2;	Joe	47.183	-115.562		17	190.204	172.172	133.137	262.264	124.126	100.100	186.198	190.190	147.153	209.213	138.140	158.160	185.185	106.106	125.125	116.118	F
FC152FV2	FC152FV2;	S Selkirks	48.8529	-116.584		17	210.220	168.172	131.133	252.254	128.128	104.108	190.198	190.190	155.155	207.209	132.134	156.156	199.201	102.104	121.123	114.116	F
FC1495CV2	FC1495CV2;	Joe	47.3847	-115.648		17	190.210	170.176	133.133	254.258	126.126	100.100	198.198	190.190	147.147	207.211	138.138	158.158	185.189	106.106	133.133	118.120	M
FC1492BV2	FC1492BV2;	Joe	47.1946	-115.622		17	194.202	176.176	133.133	250.264	120.124	100.100	198.198	190.190	153.153	209.213	134.140	160.160	185.187	106.106	125.125	116.118	M
FC1491LV2	FC1491LV2;	Joe	47.1465	-115.633		17	190.194	170.170	137.137	254.264	122.124	100.100	194.204	190.190	153.153	207.209	138.138	156.156	185.187	106.106	125.125	116.118	M
FC1445AV2	FC1445AV2;	Joe	47.3879	-115.731		17	190.190	170.170	133.133	260.260	124.126	100.100	198.198	190.190	147.153	209.209	132.144	158.160	187.187	106.106	125.133	118.122	F
FC1442FV2	FC1442FV2;	Joe	47.2704	-115.718		17	202.206	166.176	133.139	262.262	122.130	100.100	198.198	190.190	153.153	209.211	132.140	160.160	185.189	106.106	125.127	118.122	M
FC141FV2	FC141FV2;	S Selkirks	48.9523	-116.65		17	210.220	168.174	131.133	252.252	122.124	100.104	190.194	190.190	151.153	209.209	132.132	156.156	199.199	104.104	121.123	114.114	F
FC1399HV2	FC1399HV2;	CDA	47.555	-115.76		17	204.204	170.172	133.139	250.262	124.128	100.100	198.198	190.190	147.153	207.213	132.138	160.160	189.199	106.106	125.125	116.118	M
FC1399DV2	FC1399DV2;	CDA	47.555	-115.76		17	190.204	166.174	131.133	252.254	120.126	100.100	192.194	190.192	147.157	207.211	134.134	156.158	185.187	106.106	125.125	114.118	F
FC1398GV2	FC1398GV2;	CDA	47.5315	-115.777		17	190.204	170.174	131.139	250.252	124.126	100.100	192.198	190.190	147.157	207.211	134.138	158.160	185.199	106.106	125.125	114.118	F
FC1394KV2	FC1394KV2;	Joe	47.3538	-115.8		17	190.204	174.176	133.139	260.260	122.126	100.104	198.204	190.190	147.153	207.209	134.144	158.160	185.199	106.106	125.135	118.122	F
FC1393GV2	FC1393GV2;	Joe	47.2908	-115.812		17	190.192	170.172	133.133	256.262	120.126	100.100	198.198	190.190	147.153	209.213	132.144	160.160	189.189	106.106	125.133	118.118	F
FC1388DV2	FC1388DV2;	Joe	47.0779	-115.8		17	190.212	172.176	133.133	260.266	126.126	100.100	198.198	190.190	153.155	209.209	138.140	158.160	187.189	106.106	131.133	116.118	F
FC134DV2	FC134DV2;	S Selkirks	48.6411	-116.619		17	210.220	168.170	133.133	254.256	120.128	102.108	188.198	190.190	147.155	209.211	132.132	154.156	199.199	104.106	121.121	114.114	F
FC1348FV2	FC1348FV2;	Joe	47.4315	-115.836		17	190.196	170.176	133.133	258.258	124.130	100.104	186.198	190.190	147.153	205.209	132.138	158.158	185.187	106.106	125.135	118.118	M
FC1347DV2	FC1347DV2;	Joe	47.4062	-115.836		17	190.192	176.176	133.137	254.266	124.124	100.104	198.198	190.190	147.153	207.211	132.134	160.160	185.187	106.106	125.135	116.118	M
FC1347_2014IV2	FC1347_2014IV2;	Joe	47.4047	-115.872		17	190.206	170.174	137.139	260.262	124.124	100.100	192.198	190.190	153.153	209.211	132.136	160.160	187.189	106.106	125.135	118.122	M
FC1342AV2	FC1342AV2;	Joe	47.1835	-115.85		17	190.190	172.176	133.137	252.258	122.126	100.100	198.198	190.190	153.153	209.209	134.136	160.160	189.189	106.106	125.135	118.122	M
FC1341AV2	FC1341AV2;	Joe	47.1275	-115.831		17	206.212	170.172	133.137	258.262	122.130	100.100	198.200	190.190	147.147	209.211	134.138	156.156	189.199	106.106	125.125	116.122	F
FC1300CV2	FC1300CV2;	Joe	47.3407	-115.903		17	190.190	170.172	137.137	262.262	124.126	100.100	192.198	190.190	147.153	209.209	132.136	158.160	187.189	106.106	125.135	118.118	F
FC125AV2	FC125AV2;	S Selkirks	48.7572	-116.733		17	210.210	168.174	133.133	252.252	128.128	102.104	192.198	190.190	151.153	201.211	132.134	156.156	199.201	104.104	121.127	110.114	M
FC1257EV2	FC1257EV2;	Joe	47.4293	-116.002		17	190.190	170.172	133.137	258.262	124.126	100.100	188.198	190.190	147.153	209.211	134.134	160.160	187.189	106.106	125.129	118.122	M
FC1251GV2	FC1251GV2;	Joe	47.1696	-115.996		17	202.204	176.176	133.133	258.260	126.126	100.102	198.198	190.190	153.153	207.209	134.140	160.160	185.187	106.106	125.135	118.120	M
FC123GV2	FC123GV2;	S Selkirks	48.699	-116.711		17	210.220	172.174	131.133	254.256	120.128	102.106	192.192	190.190	153.155	207.209	132.134	156.156	199.201	104.104	121.121	112.112	F
FC1236JV2	FC1236JV2;	Cabinets	48.5192	-116.119		17	210.212	168.172	133.133	250.252	120.128	102.104	184.190	190.205	155.155	209.209	130.132	156.156	199.199	104.104	121.121	110.114	M
FC122IV2	FC122IV2;	S Selkirks	48.6356	-116.731		17	210.220	168.170	131.131	254.254	118.126	104.106	192.192	190.192	153.157	201.207	132.132	156.156	199.201	104.106	121.121	112.112	F
FC1221IV2	FC1221IV2;	CDA	47.8562	-116.055		17	190.190	170.178	133.139	254.254	124.126	100.100	198.198	190.190	147.153	207.207	132.132	158.158	185.189	106.106	121.125	114.116	M
FC1212AV2	FC1212AV2;	Joe	47.4143	-116.063		17	190.192	166.170	133.139	258.262	124.126	100.100	198.198	190.190	153.155	207.209	132.144	158.158	185.189	106.106	125.125	116.122	M
FC1206AV2	FC1206AV2;	Joe	47.1458	-116.072		17	190.194	176.186	137.139	254.254	126.126	100.100	198.202	190.190	153.153	209.209	132.136	158.158	187.187	106.106	125.125	116.118	F
FC1205CV2	FC1205CV2;	Joe	47.1146	-116.061		17	194.206	186.186	137.137	254.258	124.126	100.100	198.198	190.190	147.153	207.209	132.136	158.158	185.187	106.106	125.125	116.118	F
FC1193FV2	FC1193FV2;	Cabinets	48.5841	-116.146		17	210.212	170.174	133.133	252.252	120.132	104.104	184.196	190.190	153.157	203.209	130.130	156.158	199.201	104.104	121.121	110.116	F
FC1180EV2	FC1180EV2;	CDA	48.0293	-116.172		17	192.204	172.172	133.133	262.262	124.126	100.100	198.198	190.190	147.153	207.209	132.134	158.160	189.199	106.106	131.135	118.118	F
FC1168LV2	FC1168LV2;	Joe	47.4598	-116.118		17	190.194	170.172	137.137	258.258	124.126	100.100	198.202	190.190	153.153	207.211	132.144	158.158	187.189	106.106	125.125	116.122	F
FC1167GV2	FC1167GV2;	Joe	47.4202	-116.118		17	190.190	166.178	133.133	260.260	126.126	100.104	198.198	190.190	147.147	209.209	132.144	158.160	187.189	106.106	125.135	116.118	F
FC115EV2	FC115EV2;	S Selkirks	48.3165	-116.722		17	210.210	168.170	131.131	254.256	120.128	100.104	194.198	190.192	153.155	205.211	132.134	154.156	189.199	104.106	121.121	110.112	F
FC1158FV2	FC1158FV2;	Joe	47.0078	-116.081		17	204.206	170.172	133.133	252.260	124.126	100.100	198.198	190.190	153.153	207.209	138.140	160.160	187.187	106.106	121.125	116.118	M
FC114EV2	FC114EV2;	S Selkirks	48.9736	-116.817		17	220.220	172.174	131.133	254.256	124.128	102.108	184.192	188.190	155.157	201.209	132.132	156.156	199.201	102.104	123.125	114.114	M
FC1144AV2	FC1144AV2;	Cabinets	48.5216	-116.254		17	210.215	168.172	133.133	252.254	124.128	102.104	194.198	192.192	155.157	209.209	132.134	154.156	199.201	104.106	121.121	114.114	F
FC1135GV2	FC1135GV2;	CDA	48.0913	-116.224		17	190.215	172.172	133.133	252.262	124.126	100.100	192.198	190.190	147.153	209.211	132.134	156.156	185.185	106.106	121.125	118.120	M
FC1134DV2	FC1134DV2;	CDA	48.0572	-116.219		17	190.190	170.172	133.133	258.262	126.126	100.100	198.198	190.190	147.157	209.209	132.140	160.160	185.189	106.106	125.125	118.120	M
FC110BV2	FC110BV2;	S Selkirks	48.8296	-116.812		17	215.215	168.172	133.133	252.254	120.128	100.102	192.194	190.192	153.157	209.211	132.132	156.156	199.201	102.104	121.121	110.114	M
FC109CV2	FC109CV2;	S Selkirks	48.7741	-116.788		17	215.220	172.172	133.133	252.252	118.118	102.102	192.198	190.190	153.157	205.209	132.134	156.156	199.201	104.104	121.123	112.114	M
FC1095BV2	FC1095BV2;	Cabinets	48.4579	-116.296		17	215.215	168.168	133.133	252.258	126.128	102.102	188.202	190.192	153.155	203.209	144.144	152.156	189.201	102.104	121.121	114.114	F
FC1091AV2	FC1091AV2;	Cabinets	48.3044	-116.282		17	190.218	168.172	133.133	250.252	120.128	102.104	188.194	190.192	153.155	201.201	130.144	152.158	199.199	102.104	121.121	112.116	F
FC102BV2	FC102BV2;	S Selkirks	48.4717	-116.761		17	210.220	168.168	131.133	252.254	122.126	100.104	192.198	190.190	153.155	201.207	132.134	156.156	199.199	102.102	121.121	112.114	M
DarlingV1A	DarlingV1A;	Cabinets	48.407	-116.163		17	211.215	168.170	133.133	252.256	124.130	102.104	184.194	192.192	155.155	207.209	132.132	158.158	199.199	102.102	121.121	110.116	M
BugleV1G	BugleV1G;	S Selkirks	48.8893	-116.799		17	210.215	170.174	133.133	252.256	124.128	102.104	192.194	190.192	151.155	209.209	132.132	154.154	199.201	104.104	121.125	114.114	M
BeaverV1A	BeaverV1A;	S Selkirks	48.9237	-116.724		17	210.210	168.172	133.133	252.254	120.128	102.102	192.198	190.190	155.155	205.209	132.134	156.156	189.199	104.104	121.129	110.112	F
FC37CV2	FC37CV2;	S Selkirks	48.9721	-117.179		16	210.215	168.174	133.133	250.256	120.122	102.104	190.192	190.190	155.155	209.209	132.134	152.152	199.201	104.104	121.121	112.114	U
FC111BV2	FC111BV2;	S Selkirks	48.8587	-116.765		16	220.220	172.172	131.131	252.252	120.122	100.104	194.198	190.190	147.155	209.209	134.140	156.156	199.199	104.104	121.121	112.112	U
FC993AV2	FC993AV2;	CDA	47.9276	-116.402		16	190.211	166.186	133.137	256.260	126.130	100.104	194.198	190.190	147.153	209.211	136.138	158.158	185.189	106.106	121.125	110.118	U
FC1036KV2	FC1036KV2;	CDA	47.9565	-116.347		16	192.192	170.176	133.133	262.266	126.130	100.100	194.204	190.190	147.153	207.209	138.140	158.158	187.187	106.106	125.135	118.118	U
FC1546GV2	FC1546GV2;	Joe	47.3641	-115.577		15	190.204	174.176	133.137	258.266	122.126	100.02	192.204	190.190	153.153	09.209	132.140	160.160	185.187	106.106	125.133	118.122	M
FC1639CV2	FC1639CV2;	Joe	47.0248	-115.459		16	190.190	170.176	133.133	258.258	116.124	100.100	198.198	190.190	153.157	209.211	132.134	158.158	189.189	106.106	125.125	118.122	U
FC1816BV2	FC1816BV2;	Joe	47.0558	-115.184		16	190.210	172.172	133.133	258.260	122.128	100.100	198.198	190.190	147.153	209.209	132.140	158.158	187.189	106.106	125.133	118.122	U
W82CV2	W82CV2;	Cabinets	48.2723	-115.958		16	210.215	172.174	133.133	254.256	124.128	100.104	190.198	190.192	151.153	209.209	134.134	152.152	199.199	102.104	121.121	114.114	U
